# Supplementary material for: Brain structure, IQ, and psychopathology in young offspring of patients with schizophrenia or bipolar disorder
Source: Eur Psychiatry. 2020 Jan 31;63(1):e5. doi: 10.1192/j.eurpsy.2019.19 (PMC8057400; doi:10.1192/j.eurpsy.2019.19)
Supplement: Supplementary file 1 [file epasup.zip]

Archive with 2 entries (2 files):
- S0924933819000191sup001.docx
- S0924933819000191sup002.docx
